# Supplementary material for: Strategies for data normalization and missing data imputation and consequences for potential diagnostic microRNA biomarkers in epithelial ovarian cancer
Source: PLoS One. 2023 May 4;18(5):e0282576. doi: 10.1371/journal.pone.0282576 (PMC10159121; doi:10.1371/journal.pone.0282576)
Supplement: S1 Table — (XLSX) [file pone.0282576.s002.xlsx]

## Sheet: Raw_data
label_nr	UniSp6	UniSp2	UniSp4	UniSp5	cel_miR_39_3p	U6_snRNA_v2	hsa_miR_101_3p	hsa_miR_103a_3p	hsa_miR_106b_3p	hsa_miR_1183	hsa_miR_1234_3p	hsa_miR_126_3p	hsa_miR_1301_3p	hsa_miR_130a_3p	hsa_miR_135a_3p	hsa_miR_139_3p	hsa_miR_141_3p	hsa_miR_143_3p	hsa_miR_146b_5p	hsa_miR_149_3p	hsa_miR_191_5p	hsa_miR_193a_5p	hsa_miR_195_5p	hsa_miR_199a_3p	hsa_miR_199a_5p	hsa_miR_200b_3p	hsa_miR_200c_3p	hsa_miR_205_5p	hsa_miR_21_5p	hsa_miR_221_3p	hsa_miR_223_3p	hsa_miR_23a_3p	hsa_miR_23a_5p	hsa_miR_24_2_5p	hsa_miR_24_3p	hsa_miR_27a_3p	hsa_miR_27a_5p	hsa_miR_302d_3p	hsa_miR_34a_5p	hsa_miR_455_3p	hsa_miR_486_5p	hsa_miR_506_3p	hsa_miR_595	hsa_miR_665	hsa_miR_802	hsa_miR_92b_5p
18F	16.9051	23.2651	30.4451	37.0651	26.3951	24.2551	27.7751	26.7751	30.5151	39.9551	28.5151	27.8351	32.3751	27.4051	37.0151	30.7351	24.3751	27.9051	26.8051	34.8551	27.4751	29.7951	27.2151	26.6451	29.0151	25.3751	24.1051	28.5851	22.0351	26.3751	25.9451	24.3851	35.3751	31.1951	24.9051	24.4251	32.4551		27.6851	30.5351	34.0251	34.7051	39.9551	34.6751		33.9151
19F	16.9951	29.5351	32.4351		26.4351	25.0951	26.1551	24.5251	30.5651	36.8251	29.3951	26.1651	30.9051	26.1651	37.7351	31.2751	23.0751	25.7151	27.1551	35.6851	25.0751	28.1051	27.2751	25.1651	27.7251	25.1251	22.8551	30.8751	19.8951	25.9851	27.5451	23.4651	34.7351	30.5151	22.9051	23.5351	32.9851	39.9551	26.8351	29.8451	29.5951	39.9551	39.9551	31.1751		33.5351
20F	17.0451	25.0651	32.5051	37.8251	26.4151	25.6451	25.1351	25.4951	32.4451		29.9851	24.7351	33.2251	26.1851	36.4751	32.1351	24.1351	23.8851	27.1751	35.0251	25.6751	29.1851	24.6351	23.2951	25.4051	24.7751	23.7751	25.4451	21.6451	26.2651	27.6151	24.0851	37.4251	31.5351	23.6651		35.6651		27.0451	28.8851	31.6651	33.6351		32.5451		34.8551
22F	16.9951	25.9151	33.4651	37.5451	26.2751	26.1251	25.2551	24.9251	30.6051		30.1351		31.6451	25.2951	36.3651	32.8451	22.5551	25.5751	26.6051	35.6551	26.7351	29.3951	26.3851	25.6151	27.7951	25.2551	22.6551	23.4151	21.2851	26.0751	26.4351	23.6051	37.0251	31.8851	23.7051	23.7251	34.8651		27.5551	28.0751	32.1651	29.9551	39.9551	32.0351		34.7851
65F	17.1951	23.5551	30.5551		26.3951	24.2151	25.4651	25.6151	32.0051	39.9551	28.4551	25.4451	32.0951	25.4351	39.9551	30.7751	23.8951	24.4651	25.9451	34.6251	25.6451	28.3051	26.1751	23.4251	25.4251	25.3751	23.6451	26.6751	19.5951	25.7551	26.6551	23.4451	34.7851	31.4051	23.4051	23.5651	34.1651		25.7851	28.9551	29.7651	36.8351	37.2751	32.2451		34.4151
66F	17.1651	23.7451	30.9551		26.4551	25.4751	24.0051	24.5651	31.1251	39.9551	28.4051	25.1951	31.2551		39.9551	32.5151	21.4851	25.5351	25.6551	34.6051	23.4451	28.7151	25.7451	25.2851	27.4551	24.0851	21.4151	29.4751	20.4151	24.8251	25.6851	22.8851	34.7951	30.4251	21.9651	22.4351			26.8451	28.9451	31.5451	35.6851	39.9551	30.9251		33.0551
68F	17.5651	22.9851	29.9451		26.5851	24.5451	26.1151	22.8951	30.1651	39.9551	29.4151			25.0851	39.9551	32.5151	23.4151	25.4351	25.6551	32.8051	23.9051	28.5751	27.3851	25.6151	27.8251	25.0251	23.1651	21.5251	21.5851	26.9751	27.5951	23.6651	35.2751	30.7051	22.1851		33.6551		27.1251	27.9251	30.7651	34.6351	38.4051	29.9851		32.4051
32F	18.0651	23.0251	30.1351		27.1151	26.0551	25.8951	25.4351	31.6651	37.1751	28.9351	27.0651	31.6451	24.8951	36.0251	31.3751	23.6551	24.9851	27.1051	33.1951	27.3451	29.2851	26.8351	25.0551	26.5151	24.8351	22.9751	27.3151	21.6951	28.0251	28.6051	24.7851	34.6351	31.9651	24.6451	24.8351	34.8551		28.7251	28.6051	33.7751	38.3351	40.0251	33.0551		34.6051
33F	17.2251	24.8051	29.5651	36.0651	27.3151	26.5951	25.4951	25.4551	31.9951	40.0251	29.0551	26.3451	32.8151	25.6551	34.8751	32.5151	23.0751	25.0951	27.4451	34.6351	25.5351	29.2851	26.7351	23.3051	25.6951	24.4551	23.6451	26.7751	21.7651	26.6251	27.2351	23.9351	35.0751	31.2051	23.9751	24.4951	33.6551	40.0251	27.0051	28.6451	30.8251	30.1551	39.4651	31.1151		34.7051
36F	18.6651	24.4551	31.9251	38.1251	27.9851	26.3151	26.9051	27.6551	33.5751	40.0251	29.6951	29.1751	36.5051	26.7451	36.4651	32.9251	23.7151	28.1051	28.2951	34.8151	27.5851	30.0751	29.5851	26.7051	29.0451	26.1251	24.2451	23.5251	22.4651	26.9951	28.6751	24.6351	35.5551	33.1151	24.7051	25.4851	36.0251		26.0451	30.5851	35.6651	35.6751	37.1751	32.5151	37.7151	36.7751
64F	18.8251	22.7651	29.6551	36.8051	27.7451	23.9251	25.4651	25.0651	30.8651	40.0251	29.2551	25.1251	31.8151	24.8651	40.0251	32.3451	22.8251	25.2951	26.0551	33.8051	25.2651	28.6151	26.2351	22.6151	24.3651	25.0151	23.4551	31.2251	20.4551	26.9951	27.0451	21.9251	34.4751	30.8451	23.0951	23.2751	32.5751		26.7251	28.8551	29.6151	38.5251	40.0251	32.0451	40.0251	34.7651
70F	18.0151	23.7951	31.0051		27.9651	25.0451	24.7451	25.5551	31.7251	38.5451	28.6751	25.4951	33.1051	26.1251	35.1551	32.4651	23.5551	24.9851	26.7151	34.9651	24.8551	29.6551	25.7951	23.5551	25.6751	23.7751	23.6051	30.7951	21.1751	26.7651	27.8051	23.9551	34.3551	31.1051	23.7351	24.5051	36.5751		26.1251	28.3251	31.8151	29.7751	39.0151	29.6351	40.0251	32.5951
78F	18.5451	25.0851	31.7151		27.3751	26.8251	26.7451	25.8951	30.2851	40.0251	29.4851	26.4951	31.3751	26.2451	37.2051	33.3051	24.1951	28.3451	27.8651	35.1851	26.6751	29.6151	30.7751	29.1951	31.1651	24.0651	22.9251	26.5951	21.6751	26.1151	27.2251	24.6951	35.8551	31.6051	24.7051		34.4851		26.9451	29.2351	32.3051	34.7851	37.9751	30.8551		35.0151
21F	17.1651	25.6951	33.2451		26.4251	25.3051	26.3151	25.9251	31.6851		30.4451	27.7751	32.1751	26.1951	39.9651	32.2751	23.5751	28.5751	26.8851	35.1851	27.2451	29.2351	28.8051	28.4651	30.6151	26.2551	23.7751	24.6951	22.2351	29.4251	28.4451	24.4251	35.5251	31.3151	24.1051	24.6651	33.6151		28.0451	31.7751	32.8751	36.7851		32.7151	39.9651	34.9651
52F	17.1751	23.5551	30.5751	36.9651	26.5251	23.8451	24.7251	24.0651	30.7351		30.3851	26.6851	30.6651	25.5551	34.9351	31.9451	22.8251	25.1551	26.3751	34.7551	24.8551	29.2151	26.3051	24.2151	26.1451	23.7951	22.4751	29.2451	21.4251	26.5451	28.2451	22.0851	34.8651	29.1651	22.2251	22.7051	32.9551		25.1751	29.0251	32.3851	31.4751	39.9651	30.1451		34.5051
54F	17.4051	24.8651	32.6051		26.4851	25.5751	26.6351	24.7051	30.2851	39.9651	29.5151	26.6751	30.7651	26.3751	39.9651	31.7151	24.2451	26.6651	27.0051	34.4151	26.9051	29.3851	27.1551	25.7351	27.7951	26.0451	23.8951	31.4651	21.0751	26.5051	26.5551	24.4351	35.1851	31.0751	24.5651	25.0351	33.3751		27.7451	29.5451	31.5951	36.7151	39.1051	31.1851		32.9351
60F	17.5651	21.9351	29.1151	36.4451	26.6451	24.2251	25.5651	24.6851	30.7951	39.9651	28.8051	24.9551	31.2851	24.8551	36.4251	31.7451	23.4351	24.2251	25.8751	34.0251	25.8051	27.7951	25.9151	22.4851	24.1951	25.0451	23.1451	24.9251	19.3951	25.0751	26.0751	22.6051	33.6151	29.8751	22.8251	22.6651	31.9151		25.7851	27.7451	29.9651	37.6651	39.9651	32.7851		35.0051
61F	17.5151	27.5651	36.3451		26.6551	25.7551	29.2251	27.6651	32.6551	39.9651	31.2451	27.9151	33.6551	28.7951		33.7551	27.0051	28.1451	28.2851	39.9651	27.8451	30.5651	29.4451	27.1051	29.1951	28.7451	26.0651	29.4451	22.5451	29.0251	29.1651	25.6951	37.6851	33.1251	25.6651	26.4151	34.8851		28.6351	30.9751	33.1951	39.9651		34.9751		34.5151
62F	17.3851	24.7251	32.2951	37.8951	26.6351	24.6651	27.5851	26.2951	30.8951		29.7351	28.0051	32.6451	24.8651	34.0351	32.6751	24.8851	26.9951	26.9451	36.5751	27.2951	29.1451	28.5651	25.0951	26.8151	24.8151	24.0751	27.1651	22.2751	26.8851	29.0151	23.8951	35.3951	31.8051	24.4651	24.5251	32.9751		27.8351	29.7051	33.7451	35.1251	39.9651	33.5551		33.1851
63F	17.5151	23.1351	29.9951	36.8551	26.6551	24.7151	25.4951	25.6451	31.4051		29.8851	25.1951	30.7951	25.1351	34.2751	32.7151	24.7651	24.2651	26.7351	33.9251	25.9851	29.1351	25.9751	22.6151	24.5251	25.5451	24.0651	28.5351	21.6551	26.8751	27.2451	24.2451	36.4651	31.8951	24.5051	24.9351	33.8151		26.6351	27.9851	32.7351	36.7851		31.7051		34.4851
01F	18.9489	24.6389	31.3989	37.9889	26.5289	23.1089	28.4389	27.6389	33.7489	39.9689	30.1189	28.7289	34.6089	27.4689	38.0889	30.8289	25.2489	27.2989	30.7289	34.0189	27.9589	30.6189	29.4389	26.9189	26.6989	26.5489	24.8289	25.8789	22.9989	27.7589	29.4989	25.9889	34.7089	33.5689	25.7389				26.3089	30.7589	31.8789	31.2889	37.2189	31.9989		33.7889
02F	19.4589	27.0989	32.8389	39.9689	28.2089	24.0789	28.3289	26.5489	32.6289	39.9689		28.6489	33.9589	27.0689		30.8689	24.4189	27.7589	29.0589	34.5989	28.9789	29.5489	29.9189	27.4889	29.5389	26.2089	24.2589	23.3989	23.7589	27.5689	29.5889	25.5489	34.5589	31.9189	25.5889	25.9089	34.0189	38.6289	29.4089	30.7289	32.6689	32.5389	39.9689	31.1989		36.7489
03F	17.4689	24.8989	32.1189	39.9689	27.9189	23.2589	27.7489	26.4689	32.3989		29.0789		32.6489	27.4189	39.9689	30.8389	24.3889	29.0689	28.4289	33.9289	27.2389	29.4389	28.2189	29.1789	30.5889	25.8789	24.1889	28.0189	22.7489	27.6789	26.8089	25.1489	36.1689	32.8389	25.2289				27.0289	31.2989	32.7689	36.5989	39.9689	30.7289	39.9689	34.1689
29F	17.4889	26.0189	33.0589		28.1789	22.7989	27.8289	26.7989	33.2889		30.7589		33.1089	27.7389		32.9289	24.2989	27.5889	28.8289	34.8489	26.9589	29.1889	29.1289	26.7889	28.6489	26.5489	24.7489	23.9889	21.4189	26.4589	28.2689	25.4689	36.5689	32.6089	24.8989	25.7989	33.5289		27.5589	29.9089	35.9289	35.7989	39.9689	30.2089		35.0489
82F	18.9189	25.4089	33.6189		27.9589	25.2689	26.4989	26.8089	33.7189		30.2689	27.4689	32.7489	27.0389		32.7989	23.7189	26.4989	27.5089	36.5189	26.5689	29.5089	27.9089	25.2789	26.9189	24.9989	23.8589	33.9889	22.2989	27.3889	27.0789	23.7889	37.5489	32.6989	24.6389		34.7989	39.9689	27.5189	30.9489	31.6689	34.7089	38.2189	33.0289		34.7389
04F	18.8314	25.7814	31.7014		26.5514	22.7414	28.2814	24.6514	31.6114		29.6714	26.7414	31.8714	26.1114	40.0114	30.8214	24.0314	26.7314	29.1714	34.0614	27.0614	31.1114	28.3114	27.1314	27.9514	25.2514	24.5714	25.1714	23.7014	27.2514	29.5214	26.0014	36.1914	33.1014	25.6114	26.9014	36.5514		27.2314	31.5714	33.2014	32.6414	37.6514	31.6414		36.1614
10F	19.1814		40.0114	40.0114	27.9514	22.9614	28.4614	25.1314	31.9614	40.0114		28.8714	33.3014	27.2814		32.1114	25.4614	28.1714	28.6914	37.8014	27.1514	31.6214	29.3014	26.9514	28.3214	26.6614	24.9014	27.4614	21.4314	26.2214	28.9714	24.6714	36.5714				36.0814	40.0114	27.1114	31.7114	35.6914	38.9714		32.4714		37.6414
59F	19.4614	25.1414	32.6514	37.1614	28.1114	24.6714	27.8114	27.7714	34.5414	40.0114			33.8414	27.2914	37.0114	33.5914	24.6314	26.4514	29.5714	36.6614	28.3114	29.9114	29.2814	26.0614	28.9214	27.2214	24.9214	33.8414	22.4614	28.5814	25.1014	25.1314	36.2614	32.1514	40.0114	26.7914	36.0714		28.6114	30.4714	29.1114	38.1214	40.0114	29.9414	40.0114	35.0714
72F	18.6114	24.6614	31.2614	40.0114	27.6014	24.8714	24.8014	26.6414	32.8614			26.0014	32.9114	25.7914	35.8014	33.1514	26.6514	24.1414	27.4314	37.8314	26.8114	29.4614	25.8214	22.7514	24.6314	28.0414	27.1114	32.9214	22.0214	27.6414	26.9514	24.6414	35.3314	32.0214	23.8214		34.4414		25.7314	28.5014	31.7714	32.4814		29.6814		34.7614
09F	17.3451	23.8051	31.1051	37.4351	26.6951	21.8451	26.2051	24.7751	31.5451		28.8051	26.0251	32.0051	25.9951	39.9951	30.8451	23.5251	27.2151	26.3051	33.4151	25.7251	30.4151	28.2851	26.0851	27.8551	25.8851	23.0751	24.8751	20.9851	26.0451	27.4351	25.5051	34.8651	32.1051	24.6851	25.6351	34.8051	36.2751	26.7051	30.5251	33.4451	36.8851	39.9951	30.1851		31.9151
12F	17.6651	39.9951	39.9951	39.9951	26.3451	23.5851	25.8851	24.4651				27.2251	30.6351	24.6351	36.2651	31.9651	22.0551	27.0251	27.4251	35.6251	25.9351	29.4651	26.1751	26.9351	28.6951	23.9351	21.6851	27.4551	22.8151	27.5651	29.4951	24.3251	35.5151		23.6451	24.5051	34.9651		28.8751	29.4151	31.9551	33.8151	37.7351	30.5251	30.4951	34.2251
13F	17.6551	39.9951	39.9951		26.2751	24.0451	26.8651	24.2651	31.2151	39.9951	29.5951	27.2451	31.2051	24.0151	36.4951	31.1851	23.8951	25.6351	27.1351	33.6851	25.9551	30.6551	27.5051	25.0551	26.7351	25.1451	22.9551	28.2851	23.2651	27.6351	29.7051	23.0551	34.8051	30.2251	39.9951	23.9651	32.7751		28.6551	28.9651	33.4551	31.5651	38.5251	33.0551	37.1351	31.2751
15F	17.6651	39.9951	39.9951		26.4551	23.5151	26.5951	24.6851	31.2351	39.9951		26.9451	30.9151	25.5851		31.9251	24.4851	26.7751	26.5451	33.1151	26.4351	29.6151	27.4251	26.0051	28.0151	25.5351	23.8551	27.8651	22.0251	25.2751	28.0151	23.9651	36.9551	35.1951	39.9951	24.5251	32.6951	38.1951	27.4551	31.0351	33.6651	35.1551	39.9951	31.6351		33.5251
17F	17.6851	39.9951			26.4351	23.8751	28.4651	25.9451	34.4651		35.9251	26.7351	31.7051	26.9451	36.4751	32.9051	23.9251	27.7451	26.8151	33.4851	25.2451	29.8451	29.1451	26.2351	28.5451	25.9751	23.2751	25.7251	20.8551	26.0151	25.9751	24.4251	37.6251	31.6151	25.8051	39.9951	33.2251	29.6851	27.1551	30.2551	32.2451	35.6051		31.5551	39.9951	34.8251
14F	19.5589	37.2789		38.6989	27.4689	26.0789	30.7189	27.9489	32.0989	39.9689	30.7489	29.5089	33.2389	28.1089	37.5989	33.9689	32.8989	30.6989	30.0089	35.2989	29.2789	30.6689	33.8889	26.6789	28.2789	32.5989	30.4389	32.8389	27.5589	29.8989	25.8989	28.7889	36.0189	35.7089	29.6389	30.0789	35.5689		32.6489	31.8589	27.5289	39.9689	39.9689	32.1189	39.9689	35.9189
16F	19.6289				27.7389	25.9889	29.3089	28.0989	34.8989	39.9689	30.1989	27.7989	34.0889	29.4389	39.9689	32.9689	35.7489	27.1089	30.1489	36.8389	29.0589	30.7089	29.1389	26.7789	26.9989	35.3889	33.5289	35.4889	23.8389	29.5889	27.4789	25.6089	35.1189	33.7689	26.6989	27.1589	33.6589		28.3189	31.8989	30.4589	39.9689	39.9689	31.1989		36.1489
23F	19.4089	25.8889	31.8089		27.7989	24.1489	27.5789	25.2589	30.4389	39.9689	30.7589	28.1489	33.7789	28.6589	36.5689	33.4189	24.7089	27.9989	30.4289	35.2789	27.8389	31.0389	29.8189	26.8789	28.6089	26.1189	23.7389	26.2089	23.1689	28.6789	28.9089	25.5389	39.9689	31.8689	26.6689		38.7389	39.9689	27.1289	29.5589	31.8389	33.5589	39.9689	30.8889		34.5789
24F	19.1289	26.5789	34.4989	39.9689	27.7989	23.6989	26.7089	25.6589	32.6489	24.4189	30.2089	27.6089	35.6389	25.6889	36.4589	32.1489	23.9089	25.7489	27.0989	33.8989	26.7489	29.4589	27.2689	24.0989	25.4889	25.8689	24.1189	28.0889	21.1789	26.2789	28.5489	23.6289	37.0089	31.0689	23.6689		34.1289		27.0889	30.0489	32.4189	37.7889	39.9689	30.2189		34.4189
25F	19.3789	28.2389			27.6589	24.7589	29.1489	26.5689	32.7089	39.9689	30.6489			28.7989	39.9689	31.7289	24.9189	27.5989	29.9089	39.9689	27.3089	30.5189	30.7489	27.4689	29.7589	26.7289	23.7889	26.4489	23.6889	30.0589	31.1289	26.7089	37.1889	33.4689	27.5689		34.9389		30.4189	31.8789	33.4089	39.9689	39.9689	32.8189		37.3589
26F	19.4489	24.9089	31.9389	37.1089	27.4789	24.6689	27.4489	26.8789	33.9489			39.9689		39.9689	39.9689	32.4689	27.4189	25.1689	28.9489	35.2489	27.8789	28.7589	27.5489	24.1289	26.4089	28.0989	26.6389	27.1789	21.5789	28.1889	26.6189	24.2189	33.9589	31.2289	23.9789	39.9689	31.5389		26.7389	29.8089	28.9189	35.1389	39.9689	30.1589		37.1289
27F	19.4589	24.5989	31.2789	37.5689	27.8189	24.9889	26.8889	26.1189	31.2389	39.9689	30.3089	27.7189	32.0989	25.9789	34.8489	32.4589	24.7889	26.0689	27.6089	37.8389	27.7689	29.4889	27.8789	25.4389	27.1689	25.8589	24.9789	39.9689	22.0789	28.8489	27.7689	24.8389	37.0389	32.8889	24.5589	25.1189	33.8889		27.8989	29.5489	31.1489	37.7889	39.9689	33.5889		34.0389
28F	19.3189	24.8989	32.2789	39.9689	27.7589	24.2589	28.9289	27.0889	34.4689		30.8189	29.2189	33.2889	28.4289		32.8489	24.8789	27.0789	29.5689	36.8789	28.0789	30.4289	29.2489	26.1789	28.2289	26.0689	24.6289	27.1489	22.9189	28.9689	28.6589	25.4789	36.4989	32.8289	25.4889	26.2489	35.1589		27.7789	31.6689	32.7789	36.4389		31.2189		35.7989
05F	19.1551	25.5151	32.2351	38.9751	28.5351	23.7951	26.6151	26.4951	31.5551		28.9951	28.0351	33.3351	27.2551	37.6551	31.3551	23.6651	26.9851	29.5551	35.4451	27.7351	30.5851	29.3551	26.0451	28.0251	26.4951	23.4051	28.4051	21.8251	27.6951	25.9951	25.5551	36.8951	31.5951	26.3951	27.0251	34.2151	26.9151	26.3751	29.8951	33.7451	34.6451		33.0951		35.1751
06F	18.2251	26.5851	30.1251	38.0451	28.6551	23.8251	27.3151	27.1751	34.0651	40.0751	30.5551	28.7451		26.6551	35.8251	31.1451	25.0751	26.8251	27.5851	35.3351	27.6351	29.8051	28.4251	24.3451	25.7951	25.6951	23.9151	28.7351	22.2451	25.8151	28.8151	24.0451	35.9651	32.2051	25.5051	26.3251	34.6451		24.5851	29.9851	34.4851	29.7951	39.5651	32.5851		32.8951
30F	18.8751	25.5751	33.1251	24.8451	27.2351	25.3151	27.0051	26.7451	34.3751		31.8751	29.8451	40.0751	27.6051		34.0351	25.2451	27.5351	29.3451	39.3551	28.2151	30.4251	28.9351	28.6151	30.6351	24.0151	23.7051	26.7051	22.0551	28.2551	30.1051	26.2151	37.8151	32.9851	25.8851	28.9751			27.2551	31.0451	35.1451	33.8751		32.7851		37.4951
37F	17.7551	23.8351	31.3451	38.1751	26.9751	25.4251	25.9551	25.5551	31.2651	40.0751		32.0951	34.0451		35.7051	33.2351	23.5751	27.6751	28.7051	35.5051	25.7951	30.5751	27.2951	26.2151	28.6651	26.6851	22.8751	36.6951	21.6851	28.0351	28.3151	23.6951	35.9251	31.1451	24.6551	23.3851	34.2051		26.3851	29.2751	35.3551	35.0351	38.1151	31.1951		34.8551
38F	18.2151	22.1951	29.0451	38.6051	27.5751	22.9351	24.5351	25.1751	33.1851	40.0751	38.2251	26.6451	31.0351	25.3551	32.0351	31.6551	24.1451	23.5251	27.8751	34.5751	26.3451	28.7151	25.8351	22.0551	24.8351	26.1651	24.6051	27.0051	23.1251	26.9051	28.6951	25.1651	34.3251	33.0851	40.0751				27.0351	28.6551	33.7951	30.3351	40.0751	29.9351		33.5251
40F	19.8251	23.7851	30.9451	39.4251	28.9651	27.4151	26.5651	27.6551	35.2351	38.4751	29.9151	26.7451		28.2051	40.0751	32.2851	28.5751	25.9351	29.1251	37.1751	28.0051	30.8951	27.2951	23.2051	26.3951	29.8151	29.0951	31.0151	22.3051	29.0351	27.6051	25.2251	34.8451	32.4951	24.5051	25.5751	34.1551		27.2451	28.8051	30.6751	37.8551	40.0751	32.0851		36.7951
41F	18.2351	25.7051	33.0151	40.0751	27.9551	28.0751	28.7851	28.2751	33.5551	35.7851	30.0251	27.9651		29.2351	40.0751	33.0251	25.8751	27.9151	28.5551	38.1051	28.0451	31.2851	30.1351	26.6851	28.9551	26.7451	25.9451	27.1551	23.0851	27.9251	26.1851	25.9851	36.4751	33.2751	27.2251				28.6251	30.1051	33.4951	40.0751	40.0751	32.2651		38.4351
42F	16.0864	22.9364	30.4664	40.0264	25.5264	22.6364	24.1964	23.5464	28.3664	40.0264	27.1864	23.2464	30.0964	24.7864	40.0264	29.3064	20.8564	24.2164	24.4964	32.0764	23.3764	26.4564	24.9464	25.3564	27.2864	22.6564	20.8164	29.2864	18.9664	24.5164	23.9964	21.2964	33.4664	29.1164	21.5564	24.1264	30.7164	40.0264	25.8064	29.1364	29.1364	33.1164	37.4064	29.7964		31.3264
43F	16.7464	28.2164	31.6964	36.9864	26.0364	24.7164	26.0264	25.4964	31.3264	40.0264	31.0864		31.1164	26.5264		32.5964	24.3264	25.5364	26.6564	35.0964	25.2364	28.9764	27.3364	24.9464	26.8764	25.6464	24.1164	29.9764	20.7064	26.0764	26.6964	23.2264	37.8064	30.2264	23.1764	25.8064	31.8464		26.7664	30.3264	29.2664	36.3064	37.3564	30.9264		34.4664
44F	17.0664	23.7764	30.9664	40.0264	26.3464	24.1064	24.7664	23.7464	31.3564	40.0264	28.1964	24.9064	28.9964	24.3364	36.7064	31.0664	21.2664	24.1364	25.3564	33.2264	24.9964	28.2664	25.5464	23.3064	25.5064	23.2764	21.1964	27.8664	18.9764	25.9164	24.4864	22.8764	35.6464	33.6164	25.9164	23.2064	32.1264		26.2164	28.5864	31.1864	36.8064	40.0264	30.1364	40.0264	33.5464
45F	16.6764	22.0164	29.6064	35.0564	25.8264	23.0764	24.3364	23.5164	29.4964		27.6764	25.6864	29.4664	24.7664	36.4764	31.0464	21.7964	24.6064	25.1264	33.0064	23.0064	29.2764	26.2764	23.8364	25.5364	23.9464	22.0264	24.8864	20.8364	25.9664	25.0964	23.1164			23.0464	23.6264	33.5264		26.3464	28.6064	30.4864	29.1864	37.2064	33.0164		33.7464
46F	16.8264	23.2864	30.9864		26.0364	23.2564	24.7064	24.5364	28.7064	40.0264		25.4464	28.7064	23.9464	35.3664	31.1464	21.6064	25.8664	25.4864	32.5564	24.9964	27.9364	26.9564	25.3364	27.1464	23.0864	21.6464	29.6164	22.6364	25.8564	29.1264	22.0664	34.5264	31.5464			33.0164		26.1764	28.7964	32.1364	35.2764	40.0264	31.1764	40.0264	34.9164
47F	17.1564	21.5964	28.7764	36.1464	26.3664	22.6564	25.9464	25.2464	31.5264	40.0264	27.9164	26.0364	31.2964	23.8364	34.8864	31.6464	22.5964	24.9564	26.1664	33.0664	26.5164	29.3764	26.5364	25.1464	27.0664	24.5464	22.5864	23.0864	21.4564	25.8964	27.9364	23.8164	33.1064	35.1464		23.9464	33.8364		27.3064	29.1364	31.0664	36.7964		33.5964		33.8764
48F	17.5364	24.7964	32.2664	40.0264	26.2164	23.5364	24.7364	24.2964	33.9264			25.8464	30.0264	25.6764	34.4864	32.5364	23.4464	25.2464	25.9264	36.0264	24.9864	28.8464	25.7864	24.2364	26.6164	24.5764	23.4664	30.0264	20.2664	26.1964	27.5564	23.0964	36.5064	30.0364	22.7164	26.1764	32.8364		25.2964	30.4464	32.1364	36.4464		29.9464		35.2364
49F	17.2464	23.7264	31.0564		26.0564	23.5364	25.1264	24.2364	30.7464	40.0264	29.9164	25.8064	29.8964	25.1464		32.2064	22.9164	25.3164	26.3364	35.4464	24.8364	28.8164	26.0464	25.2464	27.1664	23.5064	22.3564	23.9164	20.1164	25.4764	27.5164	22.2064	35.4764	29.9464	22.7364	22.7664	33.7464		27.0264	29.2064	32.1964	34.2464	40.0264	32.2564	40.0264	32.6864
53F	17.1389	20.4689	27.4989	34.5689	25.9289	22.5989	23.7489	23.8489	31.2689	40.0089				25.0589	40.0089	30.0189	28.8589	21.9589	26.3189	34.7289	25.0589	25.6789	23.4689	21.7489	23.4189	30.0789	28.7189	30.1089	19.8089	26.4989	24.0389	22.0689	33.6689	36.0389	22.4389	25.6089	32.2189		24.1189	27.1589	27.0489	35.1589	38.7389	31.8989		35.0889
55F	17.1589	28.5889	31.5389	40.0089	25.9589	22.7589	24.2889	23.5889	31.4889			24.9589	30.1889	24.0989	34.9489	32.5889	21.1889	24.8689	26.3489	35.2189	24.1989	28.5189	25.6389	24.6189	26.7989	23.1989	21.2989	23.6089	19.8289	25.8789	25.7589	23.9489	35.1189	31.3089	23.3489		33.5189		24.7789	27.5989	30.6689	34.9389	40.0089	30.1789	36.6989	33.7189
56F	17.4889	22.9689	29.9889	36.1989	26.1489	24.5289	25.8489	24.7789	32.0889		29.1389	24.6289	31.2489	26.4289	33.5889	32.1789	23.9689	25.0189	26.6589	36.0689	25.9389	28.1889	26.1989	23.7989	25.6989	25.5489	23.5189	30.7889	20.2489	27.0189	25.6289	23.7789	40.0089		31.8689	26.7089	30.4889		25.5189	28.7589	29.1189	36.7689		30.8789		35.2889
57F	17.0689	23.1489	30.6289		25.9489	22.8589	24.4889	24.8289	31.2189	40.0089	30.5889		31.3389	24.7489	35.5789	32.6889	23.1289	24.0689	25.7989	33.9089	26.0089	28.9589	25.6389	22.9289	24.8489	26.1689	23.6789	23.4289	20.2689	25.6289	26.4789	23.1489	36.2889	31.1789			33.0989	36.7989	25.0889	28.2789	31.8989	29.4889		30.9989		34.1489
58F	17.2289	23.0789	30.2989	36.6489	26.0389	23.1289	24.6789	24.4189	31.7289	40.0089	29.6289	24.8489	31.2389	26.0289	38.5389	32.3389	23.9189	24.3389	25.7889	34.1589	25.7589	28.0789	25.3289	23.8189	26.0189	25.0489	23.7189	28.2789	19.5789	25.4989	25.3089	22.5289	34.4189	30.2489	24.2389		31.4589		24.5089	29.0689	28.2289	35.9789	40.0089	30.6189		34.5289
75F	16.6189	22.7189	30.1589	37.1589	25.9389	24.0889	26.3589	23.4289	28.5989		29.5389	25.4389	29.4589	24.6089	35.5889	32.8989	29.9489	26.1689	27.5789	33.1889	25.9889	29.0389	30.2489	21.5389	22.6889	26.8289	27.0289	26.7689	22.7789	26.1589	26.5589	24.9689	36.7889	31.9289	23.7189	24.5989	35.0089		28.5989	27.6089	28.6889	35.8189	40.0089	29.6989		32.4889
