# Supplementary material for: Strategies for data normalization and missing data imputation and consequences for potential diagnostic microRNA biomarkers in epithelial ovarian cancer
Source: PLoS One. 2023 May 4;18(5):e0282576. doi: 10.1371/journal.pone.0282576 (PMC10159121; doi:10.1371/journal.pone.0282576)
Supplement: S2 Table — (XLSX) [file pone.0282576.s003.xlsx]

## Sheet: Table_S2_Controls_Cps
label_nr	UniSp2	UniSp4	UniSp4-UniSp2	UniSp5	UniSp6	cel_miR_39_3p	decision
53F	20.47	27.5	7.03	34.57	17.14	25.93	included
47F	21.6	28.78	7.18	36.15	17.16	26.37	included
60F	21.94	29.12	7.18	36.45	17.57	26.65	included
45F	22.02	29.61	7.59	35.06	16.68	25.83	included
38F	22.2	29.05	6.85	38.61	18.22	27.58	included
75F	22.72	30.16	7.44	37.16	16.62	25.94	included
64F	22.77	29.66	6.89	36.81	18.83	27.75	included
42F	22.94	30.47	7.53	40.03	16.09	25.53	included
56F	22.97	29.99	7.02	36.2	17.49	26.15	included
68F	22.99	29.95	6.96		17.57	26.59	included
32F	23.03	30.14	7.11		18.07	27.12	included
58F	23.08	30.3	7.22	36.65	17.23	26.04	included
63F	23.14	30	6.86	36.86	17.52	26.66	included
57F	23.15	30.63	7.48		17.07	25.95	included
18F	23.27	30.45	7.18	37.07	16.91	26.4	included
46F	23.29	30.99	7.7		16.83	26.04	included
65F	23.56	30.56	7		17.2	26.4	included
52F	23.56	30.58	7.02	36.97	17.18	26.53	included
49F	23.73	31.06	7.33		17.25	26.06	included
66F	23.75	30.96	7.21		17.17	26.46	included
44F	23.78	30.97	7.19	40.03	17.07	26.35	included
40F	23.79	30.95	7.16	39.43	19.83	28.97	included
70F	23.8	31.01	7.21		18.02	27.97	included
09F	23.81	31.11	7.3	37.44	17.35	26.7	included
37F	23.84	31.35	7.51	38.18	17.76	26.98	included
36F	24.46	31.93	7.47	38.13	18.67	27.99	included
27F	24.6	31.28	6.68	37.57	19.46	27.82	included
01F	24.64	31.4	6.76	37.99	18.95	26.53	included
72F	24.66	31.26	6.6	40.01	18.61	27.6	included
62F	24.73	32.3	7.57	37.9	17.39	26.64	included
48F	24.8	32.27	7.47	40.03	17.54	26.22	included
33F	24.81	29.57	4.76	36.07	17.23	27.32	excluded
54F	24.87	32.61	7.74		17.41	26.49	included
03F	24.9	32.12	7.22	39.97	17.47	27.92	included
28F	24.9	32.28	7.38	39.97	19.32	27.76	included
26F	24.91	31.94	7.03	37.11	19.45	27.48	included
20F	25.07	32.51	7.44	37.83	17.05	26.42	included
78F	25.09	31.72	6.63		18.55	27.38	included
59F	25.14	32.65	7.51	37.16	19.46	28.11	included
82F	25.41	33.62	8.21		18.92	27.96	excluded
05F	25.52	32.24	6.72	38.98	19.16	28.54	included
30F	25.58	33.13	7.55	24.85	18.88	27.24	included
21F	25.7	33.25	7.55		17.17	26.43	included
41F	25.71	33.02	7.31	40.08	18.24	27.96	included
04F	25.78	31.7	5.92		18.83	26.55	included
23F	25.89	31.81	5.92		19.41	27.8	included
22F	25.92	33.47	7.55	37.55	17	26.28	included
29F	26.02	33.06	7.04		17.49	28.18	included
24F	26.58	34.5	7.92	39.97	19.13	27.8	included
06F	26.59	30.13	3.54	38.05	18.23	28.66	excluded
02F	27.1	32.84	5.74	39.97	19.46	28.21	included
61F	27.57	36.35	8.78		17.52	26.66	excluded
43F	28.22	31.7	3.48	36.99	16.75	26.04	excluded
25F	28.24		-28.24		19.38	27.66	excluded
55F	28.59	31.54	2.95	40.01	17.16	25.96	excluded
19F	29.54	32.44	2.9		17	26.44	excluded
14F	37.28		-37.28	38.7	19.56	27.47	excluded
12F	40	40	0	40	17.67	26.35	excluded
13F	40	40	0		17.66	26.28	excluded
15F	40	40	0		17.67	26.46	excluded
17F	40		-40		17.69	26.44	excluded
10F		40.01	40.01	40.01	19.18	27.95	excluded
16F			0		19.63	27.74	excluded
