# Supplementary material for: Strategies for data normalization and missing data imputation and consequences for potential diagnostic microRNA biomarkers in epithelial ovarian cancer
Source: PLoS One. 2023 May 4;18(5):e0282576. doi: 10.1371/journal.pone.0282576 (PMC10159121; doi:10.1371/journal.pone.0282576)
Supplement: S3 Table — (XLSX) [file pone.0282576.s004.xlsx]

## Sheet: GSE81873_SC+benign
Target	deltaCt	BestKeeper	NormFinder	geNorm	RefFinder
hsa-miR-24-3p	1	20	1	1	1
hsa-miR-99b-5p	2	19	2	10	3
hsa-miR-30b-5p	3	34	3	3	5
hsa-miR-103a-3p	4	15	4	1	2
hsa-miR-16-5p	7	33	5	4	6
hsa-miR-331-3p	5	3	6	9	4
hsa-miR-191-5p	8	29	7	5	8
hsa-miR-128-3p	6	12	8	11	7
hsa-miR-130a-3p	9	45	9	6	9
hsa-miR-324-3p	10	43	10	7	10
hsa-miR-361-5p	12	49	11	8	12
hsa-miR-92a-3p	11	26	12	12	11
hsa-miR-28-5p	13	42	13	20	17
hsa-let-7d	15	28	14	24	16
hsa-miR-29a-3p	17	41	15	22	24
hsa-miR-193a-5p	16	35	16	23	21
hsa-let-7e	14	47	17	25	25
hsa-miR-769-5p	18	17	18	21	14
hsa-miR-146b-5p	23	24	19	19	20
hsa-miR-345-5p	19	21	20	15	15
hsa-miR-186-5p	20	37	21	26	27
hsa-miR-221-3p	22	30	22	27	26
hsa-miR-181a-2-3p	24	25	23	16	22
hsa-miR-320a-3p	25	40	24	17	28
hsa-miR-15b-5p	20	13	25	13	13
hsa-miR-185-5p	27	23	26	28	29
hsa-miR-19b-3p	26	18	27	18	23
hsa-miR-324-5p	28	14	28	14	19
hsa-miR-652-3p	30	53	29	29	36
hsa-let-7g	29	62	30	31	37
mmu-miR-374b-5p	31	73	31	34	44
hsa-miR-193b-3p	34	61	32	35	43
hsa-miR-574-3p	33	64	33	32	41
hsa-miR-30a-5p	35	58	34	40	47
hsa-miR-27b-3p	31	54	35	30	38
hsa-miR-532-3p	36	57	36	33	45
hsa-miR-320b	41	36	37	41	42
hsa-miR-100-5p	38	74	38	37	52
hsa-miR-106a-5p	37	9	39	42	31
hsa-miR-744-5p	43	27	40	39	39
hsa-miR-34a-5p	40	51	41	38	49
hsa-miR-22-5p	43	44	42	46	50
hsa-miR-335-5p	45	31	43	44	46
hsa-miR-99a-5p	39	75	44	36	54
hsa-miR-17-5p	42	10	45	43	34
hsa-miR-146a-5p	46	11	46	47	35
hsa-miR-30d-5p	47	68	47	53	58
hsa-miR-454-3p	48	5	48	48	32
hsa-miR-1291	50	16	49	51	40
hsa-miR-30a-3p	54	59	50	54	60
hsa-miR-126-3p	51	70	51	55	61
hsa-miR-660-5p	49	63	52	45	57
hsa-miR-21-3p	52	1	53	52	18
hsa-miR-223-3p	57	48	54	57	59
hsa-miR-155-5p	53	4	55	49	33
hsa-miR-214-3p	56	66	56	59	64
hsa-miR-194-5p	59	32	57	50	55
hsa-miR-125b-5p	55	76	58	56	66
RNU44	60	55	59	61	63
hsa-miR-26b-5p	58	78	60	58	68
hsa-miR-149-5p	61	56	61	62	65
U6_rRNA	64	72	62	65	72
hsa-let-7c	62	71	63	63	71
hsa-miR-1248	65	2	64	64	30
hsa-miR-532-5p	63	67	65	60	69
hsa-miR-409-3p	66	37	66	68	62
hsa-miR-192-5p	70	52	67	70	70
hsa-miR-130b-3p	67	22	68	69	56
hsa-miR-222-3p	69	60	68	66	73
hsa-miR-127-3p	71	82	70	71	79
mmu-miR-140-5p	68	79	71	67	75
hsa-miR-708-5p	72	69	72	72	76
hsa-miR-203a-3p	73	39	73	73	67
hsa-miR-29c-3p	74	85	74	74	80
hsa-miR-150-5p	75	65	75	75	78
hsa-miR-10b-3p	77	50	76	77	74
hsa-miR-199a-3p	76	86	77	76	81
hsa-miR-93-3p	78	8	78	80	51
hsa-miR-18a-5p	79	6	79	81	48
hsa-miR-1260a	82	77	80	82	82
hsa-miR-195-5p	80	88	81	78	83
hsa-miR-143-3p	81	87	82	79	84
mmu-miR-451a	83	80	83	83	85
hsa-miR-484	84	46	84	84	77
hsa-miR-30e-3p	85	83	85	85	86
hsa-miR-378a-5p&hsa-miR-378a-3p	86	7	86	86	53
hsa-miR-30c-5p	87	84	87	87	88
hsa-miR-31-5p	88	81	88	88	87
RNU48	89	89	89	89	89

## Sheet: GSE81873_SC
Target	deltaCt	BestKeeper	NormFinder	geNorm	RefFinder
hsa-miR-24-3p	1	25	1	3	1
hsa-let-7e	2	15	2	5	2
hsa-miR-103a-3p	3	21	3	7	3
hsa-miR-331-3p	6	4	6	14	4
hsa-miR-30b-5p	5	38	5	4	5
hsa-miR-99a-5p	8	55	9	1	6
hsa-miR-16-5p	4	45	4	6	7
hsa-miR-100-5p	10	52	13	1	8
hsa-miR-92a-3p	7	41	7	8	9
hsa-miR-128-3p	9	9	10	20	10
hsa-miR-769-5p	16	3	16	22	11
hsa-miR-1291	11	16	8	21	12
hsa-miR-99b-5p	12	24	12	15	13
hsa-miR-15b-5p	14	19	15	18	14
hsa-miR-193a-5p	13	42	10	19	15
hsa-miR-126-3p	15	20	14	27	16
hsa-miR-29a-3p	25	8	25	25	17
hsa-miR-27b-3p	22	11	20	26	18
hsa-miR-361-5p	17	68	17	9	19
hsa-miR-130a-3p	20	43	19	12	20
hsa-miR-191-5p	18	50	18	13	21
hsa-miR-21-3p	36	5	33	44	22
hsa-miR-30a-5p	19	65	21	11	23
hsa-let-7g	21	66	21	16	24
hsa-miR-1248	62	2	62	63	25
hsa-miR-378a-5p&hsa-miR-378a-3p	85	1	85	85	26
hsa-miR-30c-5p	31	68	33	10	27
hsa-miR-130b-3p	32	17	36	36	28
mmu-miR-140-5p	30	22	30	38	29
hsa-miR-324-3p	27	59	28	17	30
hsa-miR-484	35	28	35	23	31
hsa-miR-532-3p	24	47	24	31	32
hsa-miR-345-5p	38	18	38	33	33
hsa-miR-324-5p	32	30	32	29	34
hsa-miR-28-5p	23	62	23	28	35
hsa-miR-221-3p	29	32	29	39	36
hsa-miR-155-5p	59	6	56	62	37
hsa-miR-106a-5p	39	26	39	34	38
hsa-miR-574-3p	26	67	26	30	39
hsa-miR-143-3p	28	49	27	37	40
hsa-miR-19b-3p	48	12	51	47	41
hsa-miR-125b-5p	34	60	31	24	42
hsa-miR-17-5p	40	29	41	35	43
hsa-miR-181a-2-3p	41	33	40	32	44
hsa-let-7d	37	35	37	40	45
hsa-miR-146a-5p	55	14	52	59	46
hsa-miR-146b-5p	51	22	49	46	47
hsa-miR-18a-5p	74	7	75	74	48
hsa-miR-454-3p	67	10	68	67	49
hsa-miR-186-5p	46	37	43	45	50
hsa-miR-185-5p	42	39	42	48	51
hsa-miR-660-5p	44	55	44	49	52
hsa-miR-93-3p	76	13	77	76	53
hsa-miR-26b-5p	43	76	45	42	54
hsa-miR-34a-5p	50	53	47	51	55
RNU44	45	74	46	43	56
U6-snRNA	47	82	50	41	57
hsa-miR-320a-3p	52	51	54	57	58
hsa-miR-335-5p	54	57	55	52	59
mmu-miR-374b-5p	49	78	48	50	60
hsa-miR-320b	71	27	70	71	61
hsa-miR-214-3p	64	36	64	66	62
hsa-miR-22-5p	55	58	53	58	63
hsa-miR-532-5p	57	63	59	53	64
hsa-miR-652-3p	60	61	57	55	65
hsa-miR-194-5p	58	64	60	54	66
hsa-miR-199a-3p	65	44	65	65	67
hsa-miR-193b-3p	53	79	58	56	68
hsa-miR-222-3p	75	34	74	75	69
hsa-miR-708-5p	78	30	78	78	70
hsa-let-7c	68	46	67	68	71
hsa-miR-203a-3p	63	70	61	61	72
hsa-miR-30d-5p	61	84	63	60	73
hsa-miR-744-5p	77	48	76	77	74
hsa-miR-195-5p	66	80	66	64	75
hsa-miR-149-5p	70	72	71	70	76
hsa-miR-30a-3p	69	77	69	69	77
hsa-miR-10b-3p	87	40	87	87	78
hsa-miR-409-3p	80	54	80	80	79
hsa-miR-223-3p	72	75	72	73	80
hsa-miR-30e-3p	73	81	73	72	81
hsa-miR-127-3p	79	73	79	79	82
hsa-miR-192-5p	84	71	84	84	83
hsa-miR-1260a	81	86	81	81	84
mmu-miR-451a	83	85	82	82	85
hsa-miR-29c-3p	82	87	83	83	86
hsa-miR-150-5p	86	83	86	86	87
RNU48	88	89	88	88	88
hsa-miR-31-5p	89	88	89	89	89

## Sheet: GSE81873_HGSC
Target	deltaCt	BestKeeper	NormFinder	geNorm	RefFinder
hsa-miR-24-3p	1	31	2	3	1
hsa-let-7e	2	25	1	5	2
hsa-miR-103a-3p	3	20	3	7	3
hsa-miR-30b-5p	5	38	5	4	4
hsa-miR-331-3p	6	4	7	24	5
hsa-miR-16-5p	4	45	4	6	6
hsa-miR-99a-5p	10	54	11	1	7
hsa-miR-100-5p	12	51	15	1	8
hsa-miR-92a-3p	8	36	8	8	9
hsa-miR-193a-5p	7	40	6	15	10
hsa-miR-769-5p	19	3	19	32	11
hsa-miR-15b-5p	11	18	10	25	12
hsa-miR-128-3p	15	7	17	29	13
hsa-miR-27b-3p	13	13	13	26	14
hsa-miR-99b-5p	9	35	9	21	15
hsa-miR-29a-3p	20	8	18	27	16
hsa-miR-1291	14	17	12	30	17
hsa-miR-191-5p	17	41	16	10	18
hsa-miR-126-3p	15	19	14	31	19
hsa-miR-130a-3p	21	47	21	9	20
hsa-miR-30a-5p	18	59	20	13	21
hsa-miR-21-3p	30	9	25	41	22
hsa-miR-146b-5p	36	6	36	36	23
hsa-miR-1248	55	2	57	60	24
hsa-miR-361-5p	22	67	22	12	25
hsa-let-7g	23	68	23	14	26
hsa-miR-378a-5p&hsa-miR-378a-3p	84	1	84	84	27
hsa-miR-130b-3p	32	16	33	45	28
hsa-miR-30c-5p	31	70	37	11	29
hsa-miR-324-3p	28	50	29	22	30
hsa-miR-221-3p	25	37	25	40	31
hsa-miR-186-5p	33	29	31	33	32
hsa-miR-28-5p	24	61	24	28	33
hsa-miR-574-3p	26	60	28	23	34
hsa-miR-125b-5p	28	62	30	20	35
hsa-miR-484	37	22	39	35	36
hsa-miR-532-3p	27	46	27	34	37
hsa-miR-345-5p	42	15	42	46	38
hsa-miR-181a-2-3p	40	24	40	38	39
hsa-miR-324-5p	38	30	38	37	40
mmu-miR-140-5p	35	33	34	44	41
hsa-miR-106a-5p	44	23	44	47	42
hsa-miR-18a-5p	76	5	76	75	43
hsa-let-7d	38	42	35	39	44
U6-snRNA	41	83	43	16	45
hsa-miR-146a-5p	60	11	56	64	46
RNU44	45	72	47	17	47
hsa-miR-143-3p	34	57	32	42	48
hsa-miR-17-5p	45	28	46	48	49
hsa-miR-19b-3p	52	20	52	53	50
hsa-miR-155-5p	62	14	60	65	51
hsa-miR-30d-5p	48	79	50	18	52
hsa-miR-26b-5p	47	84	48	19	53
hsa-miR-454-3p	70	12	70	69	54
hsa-miR-185-5p	50	34	49	55	55
hsa-miR-93-3p	77	10	78	77	56
mmu-miR-374b-5p	43	74	41	43	57
hsa-miR-34a-5p	49	53	44	52	58
hsa-miR-320a-3p	54	49	54	49	59
hsa-miR-660-5p	51	56	51	54	60
hsa-miR-335-5p	53	58	53	56	61
hsa-miR-222-3p	68	32	68	68	62
hsa-miR-708-5p	73	26	73	73	63
hsa-miR-320b	75	27	75	74	64
hsa-miR-30e-3p	58	69	59	50	65
hsa-miR-194-5p	56	64	58	58	66
hsa-let-7c	63	48	61	66	67
hsa-miR-214-3p	69	39	69	70	68
hsa-miR-22-5p	59	66	55	61	69
hsa-miR-193b-3p	57	80	62	51	70
hsa-miR-652-3p	64	63	64	59	71
hsa-miR-203a-3p	61	72	63	57	72
hsa-miR-199a-3p	67	55	67	67	73
hsa-miR-532-5p	64	65	65	63	74
hsa-miR-195-5p	66	76	66	62	75
hsa-miR-744-5p	78	44	77	78	76
hsa-miR-149-5p	72	71	71	72	77
hsa-miR-10b-3p	87	43	87	87	78
hsa-miR-30a-3p	71	81	72	71	79
hsa-miR-409-3p	83	52	83	83	80
hsa-miR-223-3p	74	82	74	76	81
hsa-miR-127-3p	81	78	80	81	82
hsa-miR-29c-3p	79	86	79	79	83
hsa-miR-1260a	80	85	81	80	84
hsa-miR-150-5p	85	77	85	85	85
hsa-miR-192-5p	86	75	86	86	86
mmu-miR-451a	82	87	82	82	87
hsa-miR-31-5p	89	88	88	89	88
RNU48	88	89	89	88	89

## Sheet: GSE43867_SC
Target	deltaCt	BestKeeper	NormFinder	geNorm	RefFinder
hsa-miR-30e-5p	1	53	1	23	1
hsa-miR-28-5p	2	81	2	8	2
hsa-miR-30e-3p	3	85	3	9	3
hsa-miR-99b-5p	4	30	4	45	4
hsa-miR-222-3p	4	56	5	25	5
hsa-miR-30d-5p	4	54	6	31	6
hsa-miR-30a-3p	7	92	16	10	7
hsa-miR-185-5p	10	33	7	49	8
hsa-miR-186-5p	11	44	8	41	9
hsa-miR-324-5p	15	27	9	48	10
hsa-miR-29c-3p	8	82	14	20	11
hsa-miR-140-5p	8	69	11	34	12
hsa-miR-29a-3p	12	62	13	24	13
hsa-miR-30a-5p	13	35	12	43	14
hsa-miR-345-5p	14	46	10	40	15
hsa-miR-30c-5p	43	134	56	1	16
hsa-miR-30b-5p	45	130	59	1	17
hsa-miR-374b-5p	19	115	30	7	18
hsa-miR-340-3p&hsa-miR-340-5p	16	89	19	18	19
hsa-miR-99a-5p	17	48	15	44	20
hsa-miR-106b-5p	17	104	28	11	21
hsa-miR-374a-5p	27	102	35	6	22
hsa-let-7b	21	51	17	35	23
hsa-miR-221-3p	20	50	17	38	24
hsa-miR-93-3p	23	25	22	55	25
hsa-let-7d	37	103	43	5	26
hsa-miR-93-5p	22	65	24	26	27
hsa-miR-491-5p	31	15	27	76	28
hsa-miR-455-5p	25	52	19	47	29
hsa-miR-19b-3p	28	107	37	12	30
hsa-miR-103a-3p	46	119	61	4	31
hsa-miR-27b-3p	24	68	23	39	32
hsa-miR-339-3p	26	49	21	57	33
hsa-let-7g	57	126	75	3	34
hsa-miR-574-3p	30	61	26	36	35
hsa-miR-100-5p	29	57	25	46	36
hsa-miR-191-5p	36	100	38	16	37
hsa-miR-331-3p	33	31	30	75	38
hsa-miR-188-5p	83	4	77	99	39
hsa-miR-15a-3p	41	42	36	42	40
hsa-miR-769-5p	52	12	50	91	41
hsa-miR-181a-5p	40	32	32	74	42
hsa-miR-365a-3p	33	97	34	28	43
hsa-miR-27a-3p	32	79	33	37	44
hsa-miR-28-3p	56	11	55	92	45
hsa-miR-532-5p	35	60	29	52	46
hsa-miR-19a-3p	38	98	41	21	47
hsa-miR-138-1-3p	150	1	150	150	48
hsa-miR-625-3p	51	21	47	83	49
hsa-miR-660-5p	38	89	39	32	50
hsa-miR-146b-5p	44	84	42	29	51
hsa-miR-320a-3p	88	6	89	111	52
hsa-miR-877-5p	139	2	139	140	53
hsa-miR-25-3p	41	47	40	71	54
hsa-miR-500a-3p&hsa-miR-500a-5p	54	28	48	85	55
hsa-miR-422a	50	45	44	72	56
hsa-miR-342-3p	46	106	49	30	57
hsa-miR-128-3p	46	63	45	56	58
hsa-miR-425-3p	65	23	60	88	59
hsa-miR-151a-3p	69	19	66	95	60
hsa-miR-378a-5p&hsa-miR-378a-3p	63	26	62	82	61
hsa-miR-425-3p&hsa-miR-425-5p	49	71	45	58	62
hsa-miR-942-5p	58	41	52	78	63
hsa-miR-21-3p	108	8	102	117	64
hsa-miR-632	151	3	151	151	65
hsa-miR-99a-3p	61	34	58	86	66
hsa-miR-126-3p	52	110	56	33	67
hsa-miR-484	73	24	68	90	68
hsa-miR-125a-3p	81	18	76	100	69
hsa-miR-590-5p	61	131	73	19	70
hsa-miR-532-3p	55	75	51	53	71
hsa-miR-193a-5p	136	5	137	139	72
hsa-miR-576-3p	91	16	86	108	73
hsa-miR-26a-5p	80	150	88	13	74
hsa-miR-362-5p	68	37	64	87	75
hsa-miR-454-3p	78	133	82	17	76
hsa-miR-30d-3p	59	59	54	77	77
hsa-miR-29c-5p	111	10	111	120	78
hsa-let-7e	90	127	96	15	79
hsa-miR-335-5p	76	129	78	22	80
hsa-miR-10a-5p	60	67	53	79	81
hsa-miR-181a-2-3p	75	38	70	89	82
hsa-miR-502-3p	63	86	63	54	83
hsa-miR-34a-5p	115	14	113	122	84
hsa-miR-148a-3p	77	137	80	27	85
hsa-miR-26b-5p	99	153	108	14	86
hsa-miR-101-3p	70	91	72	50	87
hsa-miR-210-3p	74	63	69	81	88
hsa-miR-92a-3p	105	22	101	112	89
hsa-miR-652-3p	66	101	65	62	90
hsa-miR-125a-5p	85	40	84	98	91
hsa-miR-135a-3p	160	7	160	160	92
hsa-miR-197-3p	72	79	71	73	93
hsa-miR-328-3p	149	9	149	149	94
hsa-let-7c	79	99	79	51	95
hsa-miR-152-3p	67	109	67	70	96
hsa-miR-21-5p	71	114	74	60	97
hsa-miR-193b-3p	95	43	90	109	98
hsa-miR-494-3p	152	13	153	154	99
hsa-miR-497-5p	81	123	81	61	100
hsa-miR-212-3p	86	76	83	101	101
hsa-miR-218-5p	84	116	85	69	102
hsa-miR-520c-3p	153	17	152	153	103
hsa-miR-125b-5p	101	58	94	110	104
hsa-miR-146a-5p	107	55	98	114	105
hsa-miR-95-3p	88	108	87	80	106
hsa-miR-193a-3p	87	143	92	59	107
hsa-miR-99b-3p	122	38	120	123	108
hsa-miR-181a-3p	132	29	132	137	109
hsa-miR-200a-3p	97	83	93	96	110
hsa-miR-34a-3p	92	124	95	68	111
hsa-miR-610	156	20	156	156	112
hsa-miR-106a-5p	93	138	99	63	113
hsa-miR-708-5p	94	121	91	84	114
hsa-miR-10b-3p	110	72	103	107	115
hsa-miR-195-5p	95	146	99	66	116
hsa-miR-200c-3p	109	78	105	102	117
hsa-miR-17-5p	98	140	105	64	118
hsa-miR-200a-5p	104	95	104	97	119
hsa-miR-127-3p	141	36	141	141	120
hsa-miR-16-5p	102	147	109	65	121
hsa-miR-200b-3p	100	118	97	94	122
hsa-miR-539-5p	113	73	110	121	123
hsa-miR-29b-3p	112	86	115	104	124
hsa-miR-24-3p	105	147	114	67	125
hsa-miR-214-5p	118	70	117	127	126
hsa-miR-27a-5p	114	93	112	115	127
hsa-miR-145-3p	129	66	129	132	128
hsa-miR-126-5p	103	151	107	93	129
hsa-miR-192-5p	121	96	119	118	130
hsa-miR-134-5p	131	77	130	133	131
hsa-miR-224-5p	127	93	126	125	132
hsa-miR-141-3p	117	128	118	106	133
hsa-miR-429	116	135	116	105	134
hsa-miR-143-3p	123	111	123	128	135
hsa-miR-223-3p	119	132	121	116	136
hsa-miR-20a-5p	120	149	122	103	137
hsa-miR-135b-3p	147	74	148	148	138
hsa-miR-145-5p	125	122	124	129	139
hsa-miR-214-3p	128	117	127	130	140
hsa-miR-194-5p	126	136	125	119	141
hsa-miR-10b-5p	133	120	133	126	142
hsa-miR-409-3p	146	88	145	146	143
hsa-miR-20b-5p	124	155	127	113	144
hsa-miR-135b-5p	130	142	131	124	145
hsa-miR-7-5p	143	105	143	145	146
hsa-miR-142-3p	142	113	142	143	147
hsa-miR-150-5p	145	112	144	144	148
hsa-miR-376a-3p	135	141	134	134	149
hsa-miR-204-5p	137	139	138	135	150
hsa-miR-451a	137	145	136	136	151
hsa-miR-199a-3p	134	159	135	131	152
hsa-miR-203a-3p	140	144	140	138	153
hsa-miR-31-5p	148	125	147	147	154
hsa-miR-376c-3p	144	157	146	142	155
hsa-miR-135a-5p	154	160	154	152	156
hsa-miR-133a-3p	155	158	155	155	157
hsa-miR-196b-5p	157	156	157	157	158
hsa-miR-483-5p	158	154	158	158	159
RNU48	159	152	159	159	160
U6-snRNA	161	162	161	161	161
hsa-miR-509-3p	162	161	162	162	162

## Sheet: GSE43867_HGSC
Target	deltaCt	BestKeeper	NormFinder	geNorm	RefFinder
hsa-miR-30e-5p	1	48	1	14	1
hsa-miR-28-5p	2	90	2	7	2
hsa-miR-340-3p&hsa-miR-340-5p	3	82	3	12	3
hsa-miR-30a-5p	6	23	4	23	4
hsa-miR-30e-3p	4	83	6	8	5
hsa-miR-222-3p	5	58	5	15	6
hsa-miR-99b-5p	8	34	7	33	7
hsa-miR-30d-5p	9	51	8	20	8
hsa-miR-374b-5p	9	112	26	3	9
hsa-miR-106b-5p	7	104	14	10	10
hsa-miR-186-5p	14	41	9	31	11
hsa-miR-93-5p	11	75	16	16	12
hsa-miR-324-5p	19	27	12	40	13
hsa-miR-30a-3p	14	86	23	9	14
hsa-miR-29c-3p	13	78	15	17	15
hsa-miR-185-5p	18	37	10	39	16
hsa-miR-339-3p	16	42	13	32	17
hsa-miR-140-5p	12	64	10	38	18
hsa-miR-30c-5p	44	133	51	1	19
hsa-miR-93-3p	16	40	17	29	20
hsa-miR-30b-5p	47	127	57	1	21
hsa-miR-374a-5p	26	106	34	4	22
hsa-miR-491-5p	24	17	22	42	23
hsa-miR-29a-3p	20	55	20	19	24
hsa-miR-221-3p	22	52	18	24	25
hsa-miR-574-3p	20	64	19	25	26
hsa-let-7b	23	56	23	21	27
hsa-miR-345-5p	25	43	21	30	28
hsa-miR-455-5p	27	28	25	43	29
hsa-miR-19b-3p	33	102	37	11	30
hsa-miR-15a-3p	34	49	32	28	31
hsa-miR-188-5p	69	4	66	88	32
hsa-let-7d	46	113	53	6	33
hsa-miR-28-3p	45	13	45	63	34
hsa-miR-27b-3p	29	60	27	36	35
hsa-miR-99a-5p	30	50	28	41	36
hsa-miR-365a-3p	27	98	31	22	37
hsa-miR-191-5p	37	100	40	13	38
hsa-miR-331-3p	35	33	34	55	39
hsa-miR-27a-3p	30	70	30	35	40
hsa-let-7g	55	121	69	5	41
hsa-miR-769-5p	53	11	51	85	42
hsa-miR-660-5p	30	85	28	37	43
hsa-miR-19a-3p	40	96	41	18	44
hsa-miR-320a-3p	76	6	75	90	45
hsa-miR-181a-5p	47	22	44	69	46
hsa-miR-146b-5p	38	88	37	26	47
hsa-miR-138-1-3p	148	1	148	150	48
hsa-miR-25-3p	42	46	39	45	49
hsa-miR-532-5p	36	54	33	54	50
hsa-miR-625-3p	50	24	48	61	51
hsa-miR-100-5p	39	59	36	44	52
hsa-miR-877-5p	122	2	123	127	53
hsa-miR-342-3p	40	103	43	27	54
hsa-miR-378a-5p&hsa-miR-378a-3p	49	38	47	57	55
hsa-miR-218-5p	43	97	42	34	56
hsa-miR-942-5p	52	47	46	60	57
hsa-miR-422a	54	45	49	62	58
hsa-miR-151a-3p	73	16	71	91	59
hsa-miR-128-3p	51	73	50	46	60
hsa-miR-21-3p	91	10	90	111	61
hsa-miR-193a-5p	120	5	121	126	62
hsa-miR-99a-3p	64	30	59	81	63
hsa-miR-632	147	3	147	148	64
hsa-miR-500a-3p&hsa-miR-500a-5p	65	29	61	86	65
hsa-miR-125a-3p	86	14	83	105	66
hsa-miR-576-3p	80	19	78	89	67
hsa-miR-425-3p	66	32	63	82	68
hsa-miR-484	72	30	70	83	69
hsa-miR-95-3p	58	74	56	53	70
hsa-miR-425-3p&hsa-miR-425-5p	57	76	54	56	71
hsa-miR-29c-5p	113	9	112	119	72
hsa-miR-30d-3p	62	61	55	68	73
hsa-miR-532-3p	61	69	58	59	74
hsa-miR-34a-5p	110	12	106	118	75
hsa-miR-101-3p	67	92	67	51	76
hsa-miR-10a-5p	70	68	64	70	77
hsa-miR-590-5p	56	128	62	48	78
hsa-miR-125a-5p	84	35	82	92	79
hsa-miR-362-5p	80	44	77	87	80
hsa-miR-328-3p	150	7	151	151	81
hsa-miR-197-3p	71	81	72	58	82
hsa-miR-152-3p	60	104	60	72	83
hsa-miR-148a-3p	63	130	68	49	84
hsa-miR-181a-2-3p	89	36	89	102	85
hsa-miR-126-3p	59	117	64	66	86
hsa-miR-92a-3p	109	26	102	109	87
hsa-miR-135a-3p	159	8	159	159	88
hsa-miR-103a-3p	68	131	79	47	89
hsa-miR-502-3p	77	95	74	64	90
hsa-miR-193b-3p	87	53	84	93	91
hsa-miR-210-3p	83	77	80	80	92
hsa-miR-21-5p	74	111	76	67	93
hsa-miR-652-3p	75	108	73	71	94
hsa-miR-335-5p	78	129	81	52	95
hsa-miR-29b-3p	88	79	88	75	96
hsa-miR-26a-5p	79	144	87	50	97
hsa-miR-494-3p	156	15	156	156	98
hsa-miR-181a-3p	131	25	129	135	99
hsa-miR-127-3p	142	21	142	145	100
hsa-miR-497-5p	85	114	86	74	101
hsa-miR-99b-3p	117	39	116	117	102
hsa-miR-454-3p	82	137	85	65	103
hsa-miR-125b-5p	100	62	97	104	104
hsa-miR-10b-3p	107	57	99	106	105
hsa-miR-520c-3p	153	18	153	154	106
hsa-let-7c	90	110	91	73	107
hsa-miR-200a-3p	93	84	93	99	108
hsa-miR-610	155	20	155	155	109
hsa-miR-146a-5p	103	72	96	110	110
hsa-miR-212-3p	96	93	92	112	111
hsa-miR-539-5p	112	66	108	121	112
hsa-miR-200c-3p	108	89	103	103	113
hsa-miR-106a-5p	95	138	101	78	114
hsa-miR-708-5p	98	116	95	96	115
hsa-miR-17-5p	97	140	104	79	116
hsa-let-7e	104	135	110	76	117
hsa-miR-126-5p	92	142	94	97	118
hsa-miR-214-5p	119	67	119	129	119
hsa-miR-193a-3p	99	148	100	84	120
hsa-miR-195-5p	94	143	98	95	121
hsa-miR-26b-5p	101	152	111	77	122
hsa-miR-134-5p	121	71	120	130	123
hsa-miR-200b-3p	106	123	107	101	124
hsa-miR-27a-5p	116	93	114	116	125
hsa-miR-34a-3p	104	134	105	98	126
hsa-miR-200a-5p	114	109	115	107	127
hsa-miR-16-5p	101	149	109	94	128
hsa-miR-145-3p	140	63	140	141	129
hsa-miR-141-3p	115	120	117	108	130
hsa-miR-224-5p	130	87	126	123	131
hsa-miR-24-3p	111	146	113	100	132
hsa-miR-10b-5p	127	101	125	122	133
hsa-miR-429	118	136	118	113	134
hsa-miR-376a-3p	123	118	122	128	135
hsa-miR-192-5p	125	126	124	120	136
hsa-miR-409-3p	144	80	144	146	137
hsa-miR-145-5p	128	115	127	131	138
hsa-miR-143-3p	132	107	132	134	139
hsa-miR-7-5p	138	99	137	139	140
hsa-miR-20a-5p	123	153	128	114	141
hsa-miR-223-3p	129	141	130	125	142
hsa-miR-20b-5p	126	157	131	115	143
hsa-miR-214-3p	134	121	134	138	144
hsa-miR-135b-3p	149	91	149	149	145
hsa-miR-204-5p	137	119	135	137	146
hsa-miR-142-3p	138	124	138	136	147
hsa-miR-194-5p	133	155	133	124	148
hsa-miR-135b-5p	136	145	136	132	149
hsa-miR-199a-3p	135	159	138	133	150
hsa-miR-150-5p	146	132	146	144	151
hsa-miR-31-5p	151	125	150	147	152
hsa-miR-376c-3p	143	147	143	142	153
hsa-miR-451a	141	156	141	140	154
hsa-miR-203a-3p	145	151	145	143	155
RNU48	152	139	152	152	156
hsa-miR-135a-5p	154	161	154	153	157
hsa-miR-196b-5p	158	150	158	158	158
hsa-miR-133a-3p	157	153	157	157	159
hsa-miR-483-5p	160	160	160	160	160
hsa-miR-509-3p	162	158	162	162	161
U6-snRNA	161	162	161	161	162
